# Supplementary material for: A resource for assessing information processing in the developing brain using EEG and eye tracking
Source: Sci Data. 2017 Apr 11;4:170040. doi: 10.1038/sdata.2017.40 (PMC5387929; doi:10.1038/sdata.2017.40)
Supplement: Supplementary file 1 [file sdata201740-isa1.zip]

Archive with 6 entries (6 files):
- i_Investigation.txt
- s_study_Langer.txt
- a_behaviour_Langer.txt
- a_cognition_Langer.txt
- a_EEG_Langer.txt
- a_eyetracking_Langer.txt
