# Supplementary material for: A resource for assessing information processing in the developing brain using EEG and eye tracking
Source: Sci Data. 2017 Apr 11;4:170040. doi: 10.1038/sdata.2017.40 (PMC5387929; doi:10.1038/sdata.2017.40)
Supplement: Supplementary file 1 [file sdata201740-isa1.zip › i_Investigation.txt]

# Investigation File generated for Scientific Data with Investigation File Authoring Tool version 0.1.0 on 07/03/2017 - This metadata file is CC0
ONTOLOGY SOURCE REFERENCE
Term Source Name	NCBITAXON	PATO	UO	UBERON	OBI	ERO	XCO	NCIT	GO	EFO	CMO	NBO
Term Source File	http://data.bioontology.org/ontologies/NCBITAXON	http://data.bioontology.org/ontologies/PATO	http://data.bioontology.org/ontologies/UO	http://data.bioontology.org/ontologies/UBERON	http://data.bioontology.org/ontologies/OBI	http://data.bioontology.org/ontologies/ERO	http://data.bioontology.org/ontologies/XCO	http://data.bioontology.org/ontologies/NCIT	http://data.bioontology.org/ontologies/GO	http://data.bioontology.org/ontologies/EFO	http://data.bioontology.org/ontologies/CMO	http://data.bioontology.org/ontologies/NBO
Term Source Version	2016AB	unknown	unknown	releases/2014-06-15	2014-08-18	2013-08-02	4.16	16.05e	releases/2014-08-30	2.81	2.39	2012-07-09
Term Source Description	National Center for Biotechnology Information (NCBI) Organismal Classification	Phenotypic Quality Ontology	Units of Measurement Ontology	Uber Anatomy Ontology	Ontology for Biomedical Investigations	Eagle-I Research Resource Ontology	Experimental Conditions Ontology	National Cancer Institute Thesaurus	Gene Ontology	Experimental Factor Ontology	Clinical Measurement Ontology	Neuro Behavior Ontology
INVESTIGATION
Investigation Identifier
Investigation Title
Investigation Description
Investigation Submission Date
Investigation Public Release Date
INVESTIGATION PUBLICATIONS
Investigation PubMed ID
Investigation Publication DOI
Investigation Publication Author List
Investigation Publication Title
Investigation Publication Status
Investigation Publication Status Term Accession Number
Investigation Publication Status Term Source REF
INVESTIGATION CONTACTS
Investigation Person Last Name
Investigation Person Mid Initials
Investigation Person First Name
Investigation Person Address
Investigation Person Phone
Investigation Person Fax
Investigation Person Email
Investigation Person Affiliation
Investigation Person Roles
Investigation Person Roles Term Accession Number
Investigation Person Roles Term Source REF
STUDY
Study Identifier	10.1038/sdata.2017.40
Study Title	A resource for assessing information processing in the developing brain using EEG and eye tracking
Study Submission Date	06/12/2016
Study Public Release Date	11/04/2017
Study Description	http://www.nature.com/articles/sdata201740#abstract
Study File Name	s_study_Langer.txt
Comment[Subject Keywords]	//;//;///;//
Comment[Manuscript Licence]	CC BY-4.0
Comment[Experimental Metadata Licence]	CC0
Comment[Supplementary Information File Name]	
Comment[Supplementary Information File Type]	x-zip-compressed
Comment[Supplementary Information File URL]	http://www.nature.com/articles/sdata201740#supplementary-information
Comment[Data Repository]	Functional Connectomes Project International Neuroimaging Data-Sharing Initiative;Functional Connectomes Project International Neuroimaging Data-Sharing Initiative
Comment[Data Record Accession]	doi:10.15387/FCP_INDI.MIPDB.phenopage;doi:10.15387/FCP_INDI.MIPDB.eeg
Comment[Data Record URI]	http://dx.doi.org/10.15387/FCP_INDI.MIPDB.phenopage;http://dx.doi.org/10.15387/FCP_INDI.MIPDB.eeg
STUDY DESIGN DESCRIPTORS
Study Design Type	organism development design	stimulus or stress design
Study Design Type Term Accession Number	OBI:0001328	OBI:0001396
Study Design Type Term Source REF	OBI	OBI
STUDY PUBLICATIONS
Study PubMed ID
Study Publication DOI
Study Publication Author List
Study Publication Title
Study Publication Status
Study Publication Status Term Accession Number
Study Publication Status Term Source REF
STUDY FACTORS
Study Factor Name	age group	paradigm	diagnosis
Study Factor Type	life cycle stage	visual stimulus	Clinical Diagnosis
Study Factor Type Term Accession Number	UBERON:0000105	XCO:0000049	NCIT:C15607
Study Factor Type Term Source REF	ERO	XCO	NCIT
STUDY ASSAYS
Study Assay Measurement Type	social behavior	cognition	brain activity measurement	eye movement
Study Assay Measurement Type Term Accession Number	GO:0035176	http://www.ebi.ac.uk/efo/EFO_0003925	CMO:0001737	NBO:0000444
Study Assay Measurement Type Term Source REF	GO	EFO	CMO	NBO
Study Assay Technology Type	Self-Report of Personality	neuropsychological test	electroencephalography	eye tracking device
Study Assay Technology Type Term Accession Number	NCIT:C121270	http://www.ebi.ac.uk/efo/EFO_0003926	ERO:0001337	ERO:0001420
Study Assay Technology Type Term Source REF	NCIT	EFO	ERO	ERO
Study Assay Technology Platform	""	""	""	""
Study Assay File Name	a_behaviour_Langer.txt	a_cognition_Langer.txt	a_EEG_Langer.txt	a_eyetracking_Langer.txt
STUDY PROTOCOLS
Study Protocol Name	Participants and experiment overview	Behavioral/Cognitive Assessments	Data Acquisition Overview
Study Protocol Type	selection	phenotype	electroencephalogram measurement
Study Protocol Type Term Accession Number	OBI:0001928	OGMS:0000023	http://www.ebi.ac.uk/efo/EFO_0004357
Study Protocol Type Term Source REF	OBI	OBI	EFO
Study Protocol Description			
Study Protocol URI	""	""	""
Study Protocol Version			
Study Protocol Parameters Name	""	""	""
Study Protocol Parameters Name Term Accession Number	""	""	""
Study Protocol Parameters Name Term Source REF	""	""	""
Study Protocol Components Name	""	""	""
Study Protocol Components Type	""	""	""
Study Protocol Components Type Term Accession Number	""	""	""
Study Protocol Components Type Term Source REF	""	""	""
STUDY CONTACTS
Study Person Last Name	Langer	Ho	Alexander	Xu	Jozanovic	Henin	Petroni	Cohen	Marcelle	Parra	Milham	Kelly
Study Person First Name	Nicolas	Erica J.	Lindsay M.	Helen Y.	Renee K.	Simon	Agustin	Samantha	Enitan T.	Lucas C.	Michael P.	Simon P.
Study Person Mid Initials												
Study Person Email	n.langer@psychologie.uzh.ch	""	""	""	""	""	""	""	""	""	Michael.milham@childmind.org	spkell@gmail.com
Study Person Phone												
Study Person Fax												
Study Person Address												
Study Person Affiliation	Center for the Developing Brain, Child Mind Institute, New York, New York 10022, USA	Center for the Developing Brain, Child Mind Institute, New York, New York 10022, USA	Center for the Developing Brain, Child Mind Institute, New York, New York 10022, USA	Center for the Developing Brain, Child Mind Institute, New York, New York 10022, USA	Center for the Developing Brain, Child Mind Institute, New York, New York 10022, USA	Department of Biomedical Engineering, City College of New York, New York 10031, USA	Department of Biomedical Engineering, City College of New York, New York 10031, USA	Department of Biomedical Engineering, City College of New York, New York 10031, USA	Center for the Developing Brain, Child Mind Institute, New York, New York 10022, USA	Department of Biomedical Engineering, City College of New York, New York 10031, USA	Center for the Developing Brain, Child Mind Institute, New York, New York 10022, USA	Department of Biomedical Engineering, City College of New York, New York 10031, USA
Study Person Roles												
Study Person Roles Term Accession Number												
Study Person Roles Term Source REF												
Comment[Study Person ORCID]								0000-0003-3007-5372		0000-0003-4667-816X		
Comment[Funder]												
Comment[FundRef ID]												
Comment[Funder Term Source REF]												
Comment[Grant Identifier]												
