# Supplementary material for: A resource for assessing information processing in the developing brain using EEG and eye tracking
Source: Sci Data. 2017 Apr 11;4:170040. doi: 10.1038/sdata.2017.40 (PMC5387929; doi:10.1038/sdata.2017.40)
Supplement: Supplementary file 1 [file sdata201740-isa1.zip › s_study_Langer.txt]

Source Name	Characteristics[organism]	Term Source REF	Term Accession Number	Characteristics[organism part]	Term Source REF	Term Accession Number	Characteristics[sex]	Term Source REF	Term Accession Number	Characteristics[age group]	Unit	Term Source REF	Term Accession Number	Characteristics[development stage]	Term Source REF	Term Accession Number	Protocol REF	Sample Name	Factor Value[age group]	Factor Value[paradigm]	Factor Value[diagnosis]
Child Mind Medical Practice and New York City area community	Homo sapiens	NCBITAXON	NCBITaxon:9606	brain	UBERON	UBERON:0000955	male	PATO	PATO:0000384	6	year	UO	UO:0000036	sexually immature stage	UBERON	UBERON:0000112	Participants and experiment overview	A00053375	Ages 6-9	Paradigm	Diagnostic Category
Child Mind Medical Practice and New York City area community	Homo sapiens	NCBITAXON	NCBITaxon:9606	brain	UBERON	UBERON:0000955	male	PATO	PATO:0000384	8	year	UO	UO:0000036	sexually immature stage	UBERON	UBERON:0000112	Participants and experiment overview	A00053480	Ages 6-9	Paradigm	Diagnostic Category
Child Mind Medical Practice and New York City area community	Homo sapiens	NCBITAXON	NCBITaxon:9606	brain	UBERON	UBERON:0000955	male	PATO	PATO:0000384	8	year	UO	UO:0000036	sexually immature stage	UBERON	UBERON:0000112	Participants and experiment overview	A00054400	Ages 6-9	Paradigm	Diagnostic Category
Child Mind Medical Practice and New York City area community	Homo sapiens	NCBITAXON	NCBITaxon:9606	brain	UBERON	UBERON:0000955	female	PATO	PATO:0000383	8	year	UO	UO:0000036	sexually immature stage	UBERON	UBERON:0000112	Participants and experiment overview	A00054432	Ages 6-9	Paradigm	Diagnostic Category
Child Mind Medical Practice and New York City area community	Homo sapiens	NCBITAXON	NCBITaxon:9606	brain	UBERON	UBERON:0000955	male	PATO	PATO:0000384	8	year	UO	UO:0000036	sexually immature stage	UBERON	UBERON:0000112	Participants and experiment overview	A00054488	Ages 6-9	Paradigm	Diagnostic Category
Child Mind Medical Practice and New York City area community	Homo sapiens	NCBITAXON	NCBITaxon:9606	brain	UBERON	UBERON:0000955	male	PATO	PATO:0000384	8	year	UO	UO:0000036	sexually immature stage	UBERON	UBERON:0000112	Participants and experiment overview	A00054673	Ages 6-9	Paradigm	Diagnostic Category
Child Mind Medical Practice and New York City area community	Homo sapiens	NCBITAXON	NCBITaxon:9606	brain	UBERON	UBERON:0000955	male	PATO	PATO:0000384	8	year	UO	UO:0000036	sexually immature stage	UBERON	UBERON:0000112	Participants and experiment overview	A00054766	Ages 6-9	Paradigm	Diagnostic Category
Child Mind Medical Practice and New York City area community	Homo sapiens	NCBITAXON	NCBITaxon:9606	brain	UBERON	UBERON:0000955	female	PATO	PATO:0000383	8	year	UO	UO:0000036	sexually immature stage	UBERON	UBERON:0000112	Participants and experiment overview	A00054836	Ages 6-9	Paradigm	Diagnostic Category
Child Mind Medical Practice and New York City area community	Homo sapiens	NCBITAXON	NCBITaxon:9606	brain	UBERON	UBERON:0000955	male	PATO	PATO:0000384	8	year	UO	UO:0000036	sexually immature stage	UBERON	UBERON:0000112	Participants and experiment overview	A00054917	Ages 6-9	Paradigm	Diagnostic Category
Child Mind Medical Practice and New York City area community	Homo sapiens	NCBITAXON	NCBITaxon:9606	brain	UBERON	UBERON:0000955	female	PATO	PATO:0000383	8	year	UO	UO:0000036	sexually immature stage	UBERON	UBERON:0000112	Participants and experiment overview	A00055424	Ages 6-9	Paradigm	Diagnostic Category
Child Mind Medical Practice and New York City area community	Homo sapiens	NCBITAXON	NCBITaxon:9606	brain	UBERON	UBERON:0000955	male	PATO	PATO:0000384	8	year	UO	UO:0000036	sexually immature stage	UBERON	UBERON:0000112	Participants and experiment overview	A00055436	Ages 6-9	Paradigm	Diagnostic Category
Child Mind Medical Practice and New York City area community	Homo sapiens	NCBITAXON	NCBITaxon:9606	brain	UBERON	UBERON:0000955	male	PATO	PATO:0000384	8	year	UO	UO:0000036	sexually immature stage	UBERON	UBERON:0000112	Participants and experiment overview	A00059904	Ages 6-9	Paradigm	Diagnostic Category
Child Mind Medical Practice and New York City area community	Homo sapiens	NCBITAXON	NCBITaxon:9606	brain	UBERON	UBERON:0000955	female	PATO	PATO:0000383	9	year	UO	UO:0000036	sexually immature stage	UBERON	UBERON:0000112	Participants and experiment overview	A00053597	Ages 6-9	Paradigm	Diagnostic Category
Child Mind Medical Practice and New York City area community	Homo sapiens	NCBITAXON	NCBITaxon:9606	brain	UBERON	UBERON:0000955	male	PATO	PATO:0000384	9	year	UO	UO:0000036	sexually immature stage	UBERON	UBERON:0000112	Participants and experiment overview	A00054215	Ages 6-9	Paradigm	Diagnostic Category
Child Mind Medical Practice and New York City area community	Homo sapiens	NCBITAXON	NCBITaxon:9606	brain	UBERON	UBERON:0000955	female	PATO	PATO:0000383	9	year	UO	UO:0000036	sexually immature stage	UBERON	UBERON:0000112	Participants and experiment overview	A00054597	Ages 6-9	Paradigm	Diagnostic Category
Child Mind Medical Practice and New York City area community	Homo sapiens	NCBITAXON	NCBITaxon:9606	brain	UBERON	UBERON:0000955	male	PATO	PATO:0000384	9	year	UO	UO:0000036	sexually immature stage	UBERON	UBERON:0000112	Participants and experiment overview	A00054659	Ages 6-9	Paradigm	Diagnostic Category
Child Mind Medical Practice and New York City area community	Homo sapiens	NCBITAXON	NCBITaxon:9606	brain	UBERON	UBERON:0000955	female	PATO	PATO:0000383	9	year	UO	UO:0000036	sexually immature stage	UBERON	UBERON:0000112	Participants and experiment overview	A00054666	Ages 6-9	Paradigm	Diagnostic Category
Child Mind Medical Practice and New York City area community	Homo sapiens	NCBITAXON	NCBITaxon:9606	brain	UBERON	UBERON:0000955	male	PATO	PATO:0000384	9	year	UO	UO:0000036	sexually immature stage	UBERON	UBERON:0000112	Participants and experiment overview	A00054753	Ages 6-9	Paradigm	Diagnostic Category
Child Mind Medical Practice and New York City area community	Homo sapiens	NCBITAXON	NCBITaxon:9606	brain	UBERON	UBERON:0000955	female	PATO	PATO:0000383	9	year	UO	UO:0000036	sexually immature stage	UBERON	UBERON:0000112	Participants and experiment overview	A00055296	Ages 6-9	Paradigm	Diagnostic Category
Child Mind Medical Practice and New York City area community	Homo sapiens	NCBITAXON	NCBITaxon:9606	brain	UBERON	UBERON:0000955	female	PATO	PATO:0000383	9	year	UO	UO:0000036	sexually immature stage	UBERON	UBERON:0000112	Participants and experiment overview	A00055628	Ages 6-9	Paradigm	Diagnostic Category
Child Mind Medical Practice and New York City area community	Homo sapiens	NCBITAXON	NCBITaxon:9606	brain	UBERON	UBERON:0000955	female	PATO	PATO:0000383	9	year	UO	UO:0000036	sexually immature stage	UBERON	UBERON:0000112	Participants and experiment overview	A00055947	Ages 6-9	Paradigm	Diagnostic Category
Child Mind Medical Practice and New York City area community	Homo sapiens	NCBITAXON	NCBITaxon:9606	brain	UBERON	UBERON:0000955	male	PATO	PATO:0000384	9	year	UO	UO:0000036	sexually immature stage	UBERON	UBERON:0000112	Participants and experiment overview	A00056002	Ages 6-9	Paradigm	Diagnostic Category
Child Mind Medical Practice and New York City area community	Homo sapiens	NCBITAXON	NCBITaxon:9606	brain	UBERON	UBERON:0000955	male	PATO	PATO:0000384	9	year	UO	UO:0000036	sexually immature stage	UBERON	UBERON:0000112	Participants and experiment overview	A00056257	Ages 6-9	Paradigm	Diagnostic Category
Child Mind Medical Practice and New York City area community	Homo sapiens	NCBITAXON	NCBITaxon:9606	brain	UBERON	UBERON:0000955	male	PATO	PATO:0000384	9	year	UO	UO:0000036	sexually immature stage	UBERON	UBERON:0000112	Participants and experiment overview	A00056693	Ages 6-9	Paradigm	Diagnostic Category
Child Mind Medical Practice and New York City area community	Homo sapiens	NCBITAXON	NCBITaxon:9606	brain	UBERON	UBERON:0000955	male	PATO	PATO:0000384	10	year	UO	UO:0000036	juvenile stage	UBERON	UBERON:0034919	Participants and experiment overview	A00051826	Ages 10-11	Paradigm	Diagnostic Category
Child Mind Medical Practice and New York City area community	Homo sapiens	NCBITAXON	NCBITaxon:9606	brain	UBERON	UBERON:0000955	male	PATO	PATO:0000384	10	year	UO	UO:0000036	juvenile stage	UBERON	UBERON:0034919	Participants and experiment overview	A00053460	Ages 10-11	Paradigm	Diagnostic Category
Child Mind Medical Practice and New York City area community	Homo sapiens	NCBITAXON	NCBITaxon:9606	brain	UBERON	UBERON:0000955	male	PATO	PATO:0000384	10	year	UO	UO:0000036	juvenile stage	UBERON	UBERON:0034919	Participants and experiment overview	A00054517	Ages 10-11	Paradigm	Diagnostic Category
Child Mind Medical Practice and New York City area community	Homo sapiens	NCBITAXON	NCBITaxon:9606	brain	UBERON	UBERON:0000955	female	PATO	PATO:0000383	10	year	UO	UO:0000036	juvenile stage	UBERON	UBERON:0034919	Participants and experiment overview	A00054535	Ages 10-11	Paradigm	Diagnostic Category
Child Mind Medical Practice and New York City area community	Homo sapiens	NCBITAXON	NCBITaxon:9606	brain	UBERON	UBERON:0000955	female	PATO	PATO:0000383	10	year	UO	UO:0000036	juvenile stage	UBERON	UBERON:0034919	Participants and experiment overview	A00054743	Ages 10-11	Paradigm	Diagnostic Category
Child Mind Medical Practice and New York City area community	Homo sapiens	NCBITAXON	NCBITaxon:9606	brain	UBERON	UBERON:0000955	male	PATO	PATO:0000384	10	year	UO	UO:0000036	juvenile stage	UBERON	UBERON:0034919	Participants and experiment overview	A00055392	Ages 10-11	Paradigm	Diagnostic Category
Child Mind Medical Practice and New York City area community	Homo sapiens	NCBITAXON	NCBITaxon:9606	brain	UBERON	UBERON:0000955	male	PATO	PATO:0000384	10	year	UO	UO:0000036	juvenile stage	UBERON	UBERON:0034919	Participants and experiment overview	A00055429	Ages 10-11	Paradigm	Diagnostic Category
Child Mind Medical Practice and New York City area community	Homo sapiens	NCBITAXON	NCBITaxon:9606	brain	UBERON	UBERON:0000955	male	PATO	PATO:0000384	10	year	UO	UO:0000036	juvenile stage	UBERON	UBERON:0034919	Participants and experiment overview	A00055613	Ages 10-11	Paradigm	Diagnostic Category
Child Mind Medical Practice and New York City area community	Homo sapiens	NCBITAXON	NCBITaxon:9606	brain	UBERON	UBERON:0000955	male	PATO	PATO:0000384	10	year	UO	UO:0000036	juvenile stage	UBERON	UBERON:0034919	Participants and experiment overview	A00055623	Ages 10-11	Paradigm	Diagnostic Category
Child Mind Medical Practice and New York City area community	Homo sapiens	NCBITAXON	NCBITaxon:9606	brain	UBERON	UBERON:0000955	male	PATO	PATO:0000384	10	year	UO	UO:0000036	juvenile stage	UBERON	UBERON:0034919	Participants and experiment overview	A00055649	Ages 10-11	Paradigm	Diagnostic Category
Child Mind Medical Practice and New York City area community	Homo sapiens	NCBITAXON	NCBITaxon:9606	brain	UBERON	UBERON:0000955	male	PATO	PATO:0000384	10	year	UO	UO:0000036	juvenile stage	UBERON	UBERON:0034919	Participants and experiment overview	A00055956	Ages 10-11	Paradigm	Diagnostic Category
Child Mind Medical Practice and New York City area community	Homo sapiens	NCBITAXON	NCBITaxon:9606	brain	UBERON	UBERON:0000955	male	PATO	PATO:0000384	10	year	UO	UO:0000036	juvenile stage	UBERON	UBERON:0034919	Participants and experiment overview	A00056428	Ages 10-11	Paradigm	Diagnostic Category
Child Mind Medical Practice and New York City area community	Homo sapiens	NCBITAXON	NCBITaxon:9606	brain	UBERON	UBERON:0000955	male	PATO	PATO:0000384	10	year	UO	UO:0000036	juvenile stage	UBERON	UBERON:0034919	Participants and experiment overview	A00058596	Ages 10-11	Paradigm	Diagnostic Category
Child Mind Medical Practice and New York City area community	Homo sapiens	NCBITAXON	NCBITaxon:9606	brain	UBERON	UBERON:0000955	female	PATO	PATO:0000383	11	year	UO	UO:0000036	juvenile stage	UBERON	UBERON:0034919	Participants and experiment overview	A00052593	Ages 10-11	Paradigm	Diagnostic Category
Child Mind Medical Practice and New York City area community	Homo sapiens	NCBITAXON	NCBITaxon:9606	brain	UBERON	UBERON:0000955	female	PATO	PATO:0000383	11	year	UO	UO:0000036	juvenile stage	UBERON	UBERON:0034919	Participants and experiment overview	A00054287	Ages 10-11	Paradigm	Diagnostic Category
Child Mind Medical Practice and New York City area community	Homo sapiens	NCBITAXON	NCBITaxon:9606	brain	UBERON	UBERON:0000955	male	PATO	PATO:0000384	11	year	UO	UO:0000036	juvenile stage	UBERON	UBERON:0034919	Participants and experiment overview	A00054694	Ages 10-11	Paradigm	Diagnostic Category
Child Mind Medical Practice and New York City area community	Homo sapiens	NCBITAXON	NCBITaxon:9606	brain	UBERON	UBERON:0000955	male	PATO	PATO:0000384	11	year	UO	UO:0000036	juvenile stage	UBERON	UBERON:0034919	Participants and experiment overview	A00054866	Ages 10-11	Paradigm	Diagnostic Category
Child Mind Medical Practice and New York City area community	Homo sapiens	NCBITAXON	NCBITaxon:9606	brain	UBERON	UBERON:0000955	female	PATO	PATO:0000383	11	year	UO	UO:0000036	juvenile stage	UBERON	UBERON:0034919	Participants and experiment overview	A00054923	Ages 10-11	Paradigm	Diagnostic Category
Child Mind Medical Practice and New York City area community	Homo sapiens	NCBITAXON	NCBITaxon:9606	brain	UBERON	UBERON:0000955	female	PATO	PATO:0000383	11	year	UO	UO:0000036	juvenile stage	UBERON	UBERON:0034919	Participants and experiment overview	A00055038	Ages 10-11	Paradigm	Diagnostic Category
Child Mind Medical Practice and New York City area community	Homo sapiens	NCBITAXON	NCBITaxon:9606	brain	UBERON	UBERON:0000955	female	PATO	PATO:0000383	11	year	UO	UO:0000036	juvenile stage	UBERON	UBERON:0034919	Participants and experiment overview	A00055910	Ages 10-11	Paradigm	Diagnostic Category
Child Mind Medical Practice and New York City area community	Homo sapiens	NCBITAXON	NCBITaxon:9606	brain	UBERON	UBERON:0000955	female	PATO	PATO:0000383	11	year	UO	UO:0000036	juvenile stage	UBERON	UBERON:0034919	Participants and experiment overview	A00056716	Ages 10-11	Paradigm	Diagnostic Category
Child Mind Medical Practice and New York City area community	Homo sapiens	NCBITAXON	NCBITaxon:9606	brain	UBERON	UBERON:0000955	male	PATO	PATO:0000384	12	year	UO	UO:0000036	juvenile stage	UBERON	UBERON:0034919	Participants and experiment overview	A00051886	Ages 12-13	Paradigm	Diagnostic Category
Child Mind Medical Practice and New York City area community	Homo sapiens	NCBITAXON	NCBITaxon:9606	brain	UBERON	UBERON:0000955	male	PATO	PATO:0000384	12	year	UO	UO:0000036	juvenile stage	UBERON	UBERON:0034919	Participants and experiment overview	A00051955	Ages 12-13	Paradigm	Diagnostic Category
Child Mind Medical Practice and New York City area community	Homo sapiens	NCBITAXON	NCBITaxon:9606	brain	UBERON	UBERON:0000955	male	PATO	PATO:0000384	12	year	UO	UO:0000036	juvenile stage	UBERON	UBERON:0034919	Participants and experiment overview	A00053398	Ages 12-13	Paradigm	Diagnostic Category
Child Mind Medical Practice and New York City area community	Homo sapiens	NCBITAXON	NCBITaxon:9606	brain	UBERON	UBERON:0000955	male	PATO	PATO:0000384	12	year	UO	UO:0000036	juvenile stage	UBERON	UBERON:0034919	Participants and experiment overview	A00053440	Ages 12-13	Paradigm	Diagnostic Category
Child Mind Medical Practice and New York City area community	Homo sapiens	NCBITAXON	NCBITaxon:9606	brain	UBERON	UBERON:0000955	female	PATO	PATO:0000383	12	year	UO	UO:0000036	juvenile stage	UBERON	UBERON:0034919	Participants and experiment overview	A00053909	Ages 12-13	Paradigm	Diagnostic Category
Child Mind Medical Practice and New York City area community	Homo sapiens	NCBITAXON	NCBITaxon:9606	brain	UBERON	UBERON:0000955	male	PATO	PATO:0000384	12	year	UO	UO:0000036	juvenile stage	UBERON	UBERON:0034919	Participants and experiment overview	A00054239	Ages 12-13	Paradigm	Diagnostic Category
Child Mind Medical Practice and New York City area community	Homo sapiens	NCBITAXON	NCBITaxon:9606	brain	UBERON	UBERON:0000955	male	PATO	PATO:0000384	12	year	UO	UO:0000036	juvenile stage	UBERON	UBERON:0034919	Participants and experiment overview	A00054417	Ages 12-13	Paradigm	Diagnostic Category
Child Mind Medical Practice and New York City area community	Homo sapiens	NCBITAXON	NCBITaxon:9606	brain	UBERON	UBERON:0000955	female	PATO	PATO:0000383	12	year	UO	UO:0000036	juvenile stage	UBERON	UBERON:0034919	Participants and experiment overview	A00055540	Ages 12-13	Paradigm	Diagnostic Category
Child Mind Medical Practice and New York City area community	Homo sapiens	NCBITAXON	NCBITaxon:9606	brain	UBERON	UBERON:0000955	female	PATO	PATO:0000383	12	year	UO	UO:0000036	juvenile stage	UBERON	UBERON:0034919	Participants and experiment overview	A00055801	Ages 12-13	Paradigm	Diagnostic Category
Child Mind Medical Practice and New York City area community	Homo sapiens	NCBITAXON	NCBITaxon:9606	brain	UBERON	UBERON:0000955	male	PATO	PATO:0000384	12	year	UO	UO:0000036	juvenile stage	UBERON	UBERON:0034919	Participants and experiment overview	A00057135	Ages 12-13	Paradigm	Diagnostic Category
Child Mind Medical Practice and New York City area community	Homo sapiens	NCBITAXON	NCBITaxon:9606	brain	UBERON	UBERON:0000955	female	PATO	PATO:0000383	12	year	UO	UO:0000036	juvenile stage	UBERON	UBERON:0034919	Participants and experiment overview	A00057599	Ages 12-13	Paradigm	Diagnostic Category
Child Mind Medical Practice and New York City area community	Homo sapiens	NCBITAXON	NCBITaxon:9606	brain	UBERON	UBERON:0000955	female	PATO	PATO:0000383	13	year	UO	UO:0000036	juvenile stage	UBERON	UBERON:0034919	Participants and experiment overview	A00054359	Ages 12-13	Paradigm	Diagnostic Category
Child Mind Medical Practice and New York City area community	Homo sapiens	NCBITAXON	NCBITaxon:9606	brain	UBERON	UBERON:0000955	female	PATO	PATO:0000383	13	year	UO	UO:0000036	juvenile stage	UBERON	UBERON:0034919	Participants and experiment overview	A00054469	Ages 12-13	Paradigm	Diagnostic Category
Child Mind Medical Practice and New York City area community	Homo sapiens	NCBITAXON	NCBITaxon:9606	brain	UBERON	UBERON:0000955	female	PATO	PATO:0000383	13	year	UO	UO:0000036	juvenile stage	UBERON	UBERON:0034919	Participants and experiment overview	A00054721	Ages 12-13	Paradigm	Diagnostic Category
Child Mind Medical Practice and New York City area community	Homo sapiens	NCBITAXON	NCBITaxon:9606	brain	UBERON	UBERON:0000955	female	PATO	PATO:0000383	13	year	UO	UO:0000036	juvenile stage	UBERON	UBERON:0034919	Participants and experiment overview	A00054852	Ages 12-13	Paradigm	Diagnostic Category
Child Mind Medical Practice and New York City area community	Homo sapiens	NCBITAXON	NCBITaxon:9606	brain	UBERON	UBERON:0000955	male	PATO	PATO:0000384	13	year	UO	UO:0000036	juvenile stage	UBERON	UBERON:0034919	Participants and experiment overview	A00054907	Ages 12-13	Paradigm	Diagnostic Category
Child Mind Medical Practice and New York City area community	Homo sapiens	NCBITAXON	NCBITaxon:9606	brain	UBERON	UBERON:0000955	male	PATO	PATO:0000384	13	year	UO	UO:0000036	juvenile stage	UBERON	UBERON:0034919	Participants and experiment overview	A00055662	Ages 12-13	Paradigm	Diagnostic Category
Child Mind Medical Practice and New York City area community	Homo sapiens	NCBITAXON	NCBITaxon:9606	brain	UBERON	UBERON:0000955	male	PATO	PATO:0000384	13	year	UO	UO:0000036	juvenile stage	UBERON	UBERON:0034919	Participants and experiment overview	A00055682	Ages 12-13	Paradigm	Diagnostic Category
Child Mind Medical Practice and New York City area community	Homo sapiens	NCBITAXON	NCBITaxon:9606	brain	UBERON	UBERON:0000955	male	PATO	PATO:0000384	13	year	UO	UO:0000036	juvenile stage	UBERON	UBERON:0034919	Participants and experiment overview	A00055731	Ages 12-13	Paradigm	Diagnostic Category
Child Mind Medical Practice and New York City area community	Homo sapiens	NCBITAXON	NCBITaxon:9606	brain	UBERON	UBERON:0000955	male	PATO	PATO:0000384	13	year	UO	UO:0000036	juvenile stage	UBERON	UBERON:0034919	Participants and experiment overview	A00055745	Ages 12-13	Paradigm	Diagnostic Category
Child Mind Medical Practice and New York City area community	Homo sapiens	NCBITAXON	NCBITaxon:9606	brain	UBERON	UBERON:0000955	female	PATO	PATO:0000383	13	year	UO	UO:0000036	juvenile stage	UBERON	UBERON:0034919	Participants and experiment overview	A00055754	Ages 12-13	Paradigm	Diagnostic Category
Child Mind Medical Practice and New York City area community	Homo sapiens	NCBITAXON	NCBITaxon:9606	brain	UBERON	UBERON:0000955	male	PATO	PATO:0000384	13	year	UO	UO:0000036	juvenile stage	UBERON	UBERON:0034919	Participants and experiment overview	A00059063	Ages 12-13	Paradigm	Diagnostic Category
Child Mind Medical Practice and New York City area community	Homo sapiens	NCBITAXON	NCBITaxon:9606	brain	UBERON	UBERON:0000955	female	PATO	PATO:0000383	14	year	UO	UO:0000036	juvenile stage	UBERON	UBERON:0034919	Participants and experiment overview	A00054369	Ages 14-17	Paradigm	Diagnostic Category
Child Mind Medical Practice and New York City area community	Homo sapiens	NCBITAXON	NCBITaxon:9606	brain	UBERON	UBERON:0000955	male	PATO	PATO:0000384	14	year	UO	UO:0000036	juvenile stage	UBERON	UBERON:0034919	Participants and experiment overview	A00054817	Ages 14-17	Paradigm	Diagnostic Category
Child Mind Medical Practice and New York City area community	Homo sapiens	NCBITAXON	NCBITaxon:9606	brain	UBERON	UBERON:0000955	male	PATO	PATO:0000384	14	year	UO	UO:0000036	juvenile stage	UBERON	UBERON:0034919	Participants and experiment overview	A00055055	Ages 14-17	Paradigm	Diagnostic Category
Child Mind Medical Practice and New York City area community	Homo sapiens	NCBITAXON	NCBITaxon:9606	brain	UBERON	UBERON:0000955	male	PATO	PATO:0000384	14	year	UO	UO:0000036	juvenile stage	UBERON	UBERON:0034919	Participants and experiment overview	A00055077	Ages 14-17	Paradigm	Diagnostic Category
Child Mind Medical Practice and New York City area community	Homo sapiens	NCBITAXON	NCBITaxon:9606	brain	UBERON	UBERON:0000955	male	PATO	PATO:0000384	14	year	UO	UO:0000036	juvenile stage	UBERON	UBERON:0034919	Participants and experiment overview	A00056054	Ages 14-17	Paradigm	Diagnostic Category
Child Mind Medical Practice and New York City area community	Homo sapiens	NCBITAXON	NCBITaxon:9606	brain	UBERON	UBERON:0000955	male	PATO	PATO:0000384	14	year	UO	UO:0000036	juvenile stage	UBERON	UBERON:0034919	Participants and experiment overview	A00056116	Ages 14-17	Paradigm	Diagnostic Category
Child Mind Medical Practice and New York City area community	Homo sapiens	NCBITAXON	NCBITaxon:9606	brain	UBERON	UBERON:0000955	female	PATO	PATO:0000383	14	year	UO	UO:0000036	juvenile stage	UBERON	UBERON:0034919	Participants and experiment overview	A00056723	Ages 14-17	Paradigm	Diagnostic Category
Child Mind Medical Practice and New York City area community	Homo sapiens	NCBITAXON	NCBITaxon:9606	brain	UBERON	UBERON:0000955	male	PATO	PATO:0000384	14	year	UO	UO:0000036	juvenile stage	UBERON	UBERON:0034919	Participants and experiment overview	A00057630	Ages 14-17	Paradigm	Diagnostic Category
Child Mind Medical Practice and New York City area community	Homo sapiens	NCBITAXON	NCBITaxon:9606	brain	UBERON	UBERON:0000955	male	PATO	PATO:0000384	15	year	UO	UO:0000036	juvenile stage	UBERON	UBERON:0034919	Participants and experiment overview	A00055085	Ages 14-17	Paradigm	Diagnostic Category
Child Mind Medical Practice and New York City area community	Homo sapiens	NCBITAXON	NCBITaxon:9606	brain	UBERON	UBERON:0000955	female	PATO	PATO:0000383	15	year	UO	UO:0000036	juvenile stage	UBERON	UBERON:0034919	Participants and experiment overview	A00055103	Ages 14-17	Paradigm	Diagnostic Category
Child Mind Medical Practice and New York City area community	Homo sapiens	NCBITAXON	NCBITaxon:9606	brain	UBERON	UBERON:0000955	female	PATO	PATO:0000383	15	year	UO	UO:0000036	juvenile stage	UBERON	UBERON:0034919	Participants and experiment overview	A00055837	Ages 14-17	Paradigm	Diagnostic Category
Child Mind Medical Practice and New York City area community	Homo sapiens	NCBITAXON	NCBITaxon:9606	brain	UBERON	UBERON:0000955	female	PATO	PATO:0000383	15	year	UO	UO:0000036	juvenile stage	UBERON	UBERON:0034919	Participants and experiment overview	A00055923	Ages 14-17	Paradigm	Diagnostic Category
Child Mind Medical Practice and New York City area community	Homo sapiens	NCBITAXON	NCBITaxon:9606	brain	UBERON	UBERON:0000955	female	PATO	PATO:0000383	15	year	UO	UO:0000036	juvenile stage	UBERON	UBERON:0034919	Participants and experiment overview	A00056166	Ages 14-17	Paradigm	Diagnostic Category
Child Mind Medical Practice and New York City area community	Homo sapiens	NCBITAXON	NCBITaxon:9606	brain	UBERON	UBERON:0000955	male	PATO	PATO:0000384	15	year	UO	UO:0000036	juvenile stage	UBERON	UBERON:0034919	Participants and experiment overview	A00056913	Ages 14-17	Paradigm	Diagnostic Category
Child Mind Medical Practice and New York City area community	Homo sapiens	NCBITAXON	NCBITaxon:9606	brain	UBERON	UBERON:0000955	female	PATO	PATO:0000383	15	year	UO	UO:0000036	juvenile stage	UBERON	UBERON:0034919	Participants and experiment overview	A00056990	Ages 14-17	Paradigm	Diagnostic Category
Child Mind Medical Practice and New York City area community	Homo sapiens	NCBITAXON	NCBITaxon:9606	brain	UBERON	UBERON:0000955	male	PATO	PATO:0000384	15	year	UO	UO:0000036	juvenile stage	UBERON	UBERON:0034919	Participants and experiment overview	A00059578	Ages 14-17	Paradigm	Diagnostic Category
Child Mind Medical Practice and New York City area community	Homo sapiens	NCBITAXON	NCBITaxon:9606	brain	UBERON	UBERON:0000955	female	PATO	PATO:0000383	16	year	UO	UO:0000036	juvenile stage	UBERON	UBERON:0034919	Participants and experiment overview	A00054647	Ages 14-17	Paradigm	Diagnostic Category
Child Mind Medical Practice and New York City area community	Homo sapiens	NCBITAXON	NCBITaxon:9606	brain	UBERON	UBERON:0000955	male	PATO	PATO:0000384	16	year	UO	UO:0000036	juvenile stage	UBERON	UBERON:0034919	Participants and experiment overview	A00054894	Ages 14-17	Paradigm	Diagnostic Category
Child Mind Medical Practice and New York City area community	Homo sapiens	NCBITAXON	NCBITaxon:9606	brain	UBERON	UBERON:0000955	female	PATO	PATO:0000383	16	year	UO	UO:0000036	juvenile stage	UBERON	UBERON:0034919	Participants and experiment overview	A00055024	Ages 14-17	Paradigm	Diagnostic Category
Child Mind Medical Practice and New York City area community	Homo sapiens	NCBITAXON	NCBITaxon:9606	brain	UBERON	UBERON:0000955	female	PATO	PATO:0000383	16	year	UO	UO:0000036	juvenile stage	UBERON	UBERON:0034919	Participants and experiment overview	A00055486	Ages 14-17	Paradigm	Diagnostic Category
Child Mind Medical Practice and New York City area community	Homo sapiens	NCBITAXON	NCBITaxon:9606	brain	UBERON	UBERON:0000955	female	PATO	PATO:0000383	16	year	UO	UO:0000036	juvenile stage	UBERON	UBERON:0034919	Participants and experiment overview	A00055893	Ages 14-17	Paradigm	Diagnostic Category
Child Mind Medical Practice and New York City area community	Homo sapiens	NCBITAXON	NCBITaxon:9606	brain	UBERON	UBERON:0000955	male	PATO	PATO:0000384	16	year	UO	UO:0000036	juvenile stage	UBERON	UBERON:0034919	Participants and experiment overview	A00056733	Ages 14-17	Paradigm	Diagnostic Category
Child Mind Medical Practice and New York City area community	Homo sapiens	NCBITAXON	NCBITaxon:9606	brain	UBERON	UBERON:0000955	male	PATO	PATO:0000384	17	year	UO	UO:0000036	juvenile stage	UBERON	UBERON:0034919	Participants and experiment overview	A00054623	Ages 14-17	Paradigm	Diagnostic Category
Child Mind Medical Practice and New York City area community	Homo sapiens	NCBITAXON	NCBITaxon:9606	brain	UBERON	UBERON:0000955	male	PATO	PATO:0000384	17	year	UO	UO:0000036	juvenile stage	UBERON	UBERON:0034919	Participants and experiment overview	A00055865	Ages 14-17	Paradigm	Diagnostic Category
Child Mind Medical Practice and New York City area community	Homo sapiens	NCBITAXON	NCBITaxon:9606	brain	UBERON	UBERON:0000955	female	PATO	PATO:0000383	17	year	UO	UO:0000036	juvenile stage	UBERON	UBERON:0034919	Participants and experiment overview	A00056158	Ages 14-17	Paradigm	Diagnostic Category
Child Mind Medical Practice and New York City area community	Homo sapiens	NCBITAXON	NCBITaxon:9606	brain	UBERON	UBERON:0000955	female	PATO	PATO:0000383	17	year	UO	UO:0000036	juvenile stage	UBERON	UBERON:0034919	Participants and experiment overview	A00056762	Ages 14-17	Paradigm	Diagnostic Category
Child Mind Medical Practice and New York City area community	Homo sapiens	NCBITAXON	NCBITaxon:9606	brain	UBERON	UBERON:0000955	female	PATO	PATO:0000383	18	year	UO	UO:0000036	adult organism	UBERON	UBERON:0007023	Participants and experiment overview	A00054387	Ages 18-24	Paradigm	Diagnostic Category
Child Mind Medical Practice and New York City area community	Homo sapiens	NCBITAXON	NCBITaxon:9606	brain	UBERON	UBERON:0000955	male	PATO	PATO:0000384	18	year	UO	UO:0000036	adult organism	UBERON	UBERON:0007023	Participants and experiment overview	A00054930	Ages 18-24	Paradigm	Diagnostic Category
Child Mind Medical Practice and New York City area community	Homo sapiens	NCBITAXON	NCBITaxon:9606	brain	UBERON	UBERON:0000955	male	PATO	PATO:0000384	18	year	UO	UO:0000036	adult organism	UBERON	UBERON:0007023	Participants and experiment overview	A00055065	Ages 18-24	Paradigm	Diagnostic Category
Child Mind Medical Practice and New York City area community	Homo sapiens	NCBITAXON	NCBITaxon:9606	brain	UBERON	UBERON:0000955	female	PATO	PATO:0000383	19	year	UO	UO:0000036	adult organism	UBERON	UBERON:0007023	Participants and experiment overview	A00054207	Ages 18-24	Paradigm	Diagnostic Category
Child Mind Medical Practice and New York City area community	Homo sapiens	NCBITAXON	NCBITaxon:9606	brain	UBERON	UBERON:0000955	female	PATO	PATO:0000383	22	year	UO	UO:0000036	adult organism	UBERON	UBERON:0007023	Participants and experiment overview	A00054039	Ages 18-24	Paradigm	Diagnostic Category
Child Mind Medical Practice and New York City area community	Homo sapiens	NCBITAXON	NCBITaxon:9606	brain	UBERON	UBERON:0000955	female	PATO	PATO:0000383	22	year	UO	UO:0000036	adult organism	UBERON	UBERON:0007023	Participants and experiment overview	A00054122	Ages 18-24	Paradigm	Diagnostic Category
Child Mind Medical Practice and New York City area community	Homo sapiens	NCBITAXON	NCBITaxon:9606	brain	UBERON	UBERON:0000955	female	PATO	PATO:0000383	22	year	UO	UO:0000036	adult organism	UBERON	UBERON:0007023	Participants and experiment overview	A00057092	Ages 18-24	Paradigm	Diagnostic Category
Child Mind Medical Practice and New York City area community	Homo sapiens	NCBITAXON	NCBITaxon:9606	brain	UBERON	UBERON:0000955	male	PATO	PATO:0000384	22	year	UO	UO:0000036	adult organism	UBERON	UBERON:0007023	Participants and experiment overview	A00062919	Ages 18-24	Paradigm	Diagnostic Category
Child Mind Medical Practice and New York City area community	Homo sapiens	NCBITAXON	NCBITaxon:9606	brain	UBERON	UBERON:0000955	female	PATO	PATO:0000383	23	year	UO	UO:0000036	adult organism	UBERON	UBERON:0007023	Participants and experiment overview	A00056640	Ages 18-24	Paradigm	Diagnostic Category
Child Mind Medical Practice and New York City area community	Homo sapiens	NCBITAXON	NCBITaxon:9606	brain	UBERON	UBERON:0000955	female	PATO	PATO:0000383	23	year	UO	UO:0000036	adult organism	UBERON	UBERON:0007023	Participants and experiment overview	A00058775	Ages 18-24	Paradigm	Diagnostic Category
Child Mind Medical Practice and New York City area community	Homo sapiens	NCBITAXON	NCBITaxon:9606	brain	UBERON	UBERON:0000955	male	PATO	PATO:0000384	23	year	UO	UO:0000036	adult organism	UBERON	UBERON:0007023	Participants and experiment overview	A00059083	Ages 18-24	Paradigm	Diagnostic Category
Child Mind Medical Practice and New York City area community	Homo sapiens	NCBITAXON	NCBITaxon:9606	brain	UBERON	UBERON:0000955	female	PATO	PATO:0000383	23	year	UO	UO:0000036	adult organism	UBERON	UBERON:0007023	Participants and experiment overview	A00063051	Ages 18-24	Paradigm	Diagnostic Category
Child Mind Medical Practice and New York City area community	Homo sapiens	NCBITAXON	NCBITaxon:9606	brain	UBERON	UBERON:0000955	male	PATO	PATO:0000384	24	year	UO	UO:0000036	adult organism	UBERON	UBERON:0007023	Participants and experiment overview	A00053990	Ages 18-24	Paradigm	Diagnostic Category
Child Mind Medical Practice and New York City area community	Homo sapiens	NCBITAXON	NCBITaxon:9606	brain	UBERON	UBERON:0000955	female	PATO	PATO:0000383	24	year	UO	UO:0000036	adult organism	UBERON	UBERON:0007023	Participants and experiment overview	A00054023	Ages 18-24	Paradigm	Diagnostic Category
Child Mind Medical Practice and New York City area community	Homo sapiens	NCBITAXON	NCBITaxon:9606	brain	UBERON	UBERON:0000955	male	PATO	PATO:0000384	24	year	UO	UO:0000036	adult organism	UBERON	UBERON:0007023	Participants and experiment overview	A00056604	Ages 18-24	Paradigm	Diagnostic Category
Child Mind Medical Practice and New York City area community	Homo sapiens	NCBITAXON	NCBITaxon:9606	brain	UBERON	UBERON:0000955	female	PATO	PATO:0000383	24	year	UO	UO:0000036	adult organism	UBERON	UBERON:0007023	Participants and experiment overview	A00063117	Ages 18-24	Paradigm	Diagnostic Category
Child Mind Medical Practice and New York City area community	Homo sapiens	NCBITAXON	NCBITaxon:9606	brain	UBERON	UBERON:0000955	male	PATO	PATO:0000384	25	year	UO	UO:0000036	adult organism	UBERON	UBERON:0007023	Participants and experiment overview	A00062219	Ages 25-44	Paradigm	Diagnostic Category
Child Mind Medical Practice and New York City area community	Homo sapiens	NCBITAXON	NCBITaxon:9606	brain	UBERON	UBERON:0000955	male	PATO	PATO:0000384	25	year	UO	UO:0000036	adult organism	UBERON	UBERON:0007023	Participants and experiment overview	A00062408	Ages 25-44	Paradigm	Diagnostic Category
Child Mind Medical Practice and New York City area community	Homo sapiens	NCBITAXON	NCBITaxon:9606	brain	UBERON	UBERON:0000955	female	PATO	PATO:0000383	25	year	UO	UO:0000036	adult organism	UBERON	UBERON:0007023	Participants and experiment overview	A00062842	Ages 25-44	Paradigm	Diagnostic Category
Child Mind Medical Practice and New York City area community	Homo sapiens	NCBITAXON	NCBITaxon:9606	brain	UBERON	UBERON:0000955	female	PATO	PATO:0000383	26	year	UO	UO:0000036	adult organism	UBERON	UBERON:0007023	Participants and experiment overview	A00062453	Ages 25-44	Paradigm	Diagnostic Category
Child Mind Medical Practice and New York City area community	Homo sapiens	NCBITAXON	NCBITaxon:9606	brain	UBERON	UBERON:0000955	female	PATO	PATO:0000383	27	year	UO	UO:0000036	adult organism	UBERON	UBERON:0007023	Participants and experiment overview	A00062329	Ages 25-44	Paradigm	Diagnostic Category
Child Mind Medical Practice and New York City area community	Homo sapiens	NCBITAXON	NCBITaxon:9606	brain	UBERON	UBERON:0000955	female	PATO	PATO:0000383	27	year	UO	UO:0000036	adult organism	UBERON	UBERON:0007023	Participants and experiment overview	A00063558	Ages 25-44	Paradigm	Diagnostic Category
Child Mind Medical Practice and New York City area community	Homo sapiens	NCBITAXON	NCBITaxon:9606	brain	UBERON	UBERON:0000955	female	PATO	PATO:0000383	31	year	UO	UO:0000036	adult organism	UBERON	UBERON:0007023	Participants and experiment overview	A00062165	Ages 25-44	Paradigm	Diagnostic Category
Child Mind Medical Practice and New York City area community	Homo sapiens	NCBITAXON	NCBITaxon:9606	brain	UBERON	UBERON:0000955	female	PATO	PATO:0000383	32	year	UO	UO:0000036	adult organism	UBERON	UBERON:0007023	Participants and experiment overview	A00062125	Ages 25-44	Paradigm	Diagnostic Category
Child Mind Medical Practice and New York City area community	Homo sapiens	NCBITAXON	NCBITaxon:9606	brain	UBERON	UBERON:0000955	male	PATO	PATO:0000384	32	year	UO	UO:0000036	adult organism	UBERON	UBERON:0007023	Participants and experiment overview	A00062578	Ages 25-44	Paradigm	Diagnostic Category
Child Mind Medical Practice and New York City area community	Homo sapiens	NCBITAXON	NCBITaxon:9606	brain	UBERON	UBERON:0000955	male	PATO	PATO:0000384	32	year	UO	UO:0000036	adult organism	UBERON	UBERON:0007023	Participants and experiment overview	A00062704	Ages 25-44	Paradigm	Diagnostic Category
Child Mind Medical Practice and New York City area community	Homo sapiens	NCBITAXON	NCBITaxon:9606	brain	UBERON	UBERON:0000955	female	PATO	PATO:0000383	33	year	UO	UO:0000036	adult organism	UBERON	UBERON:0007023	Participants and experiment overview	A00063377	Ages 25-44	Paradigm	Diagnostic Category
Child Mind Medical Practice and New York City area community	Homo sapiens	NCBITAXON	NCBITaxon:9606	brain	UBERON	UBERON:0000955	male	PATO	PATO:0000384	34	year	UO	UO:0000036	adult organism	UBERON	UBERON:0007023	Participants and experiment overview	A00062029	Ages 25-44	Paradigm	Diagnostic Category
Child Mind Medical Practice and New York City area community	Homo sapiens	NCBITAXON	NCBITaxon:9606	brain	UBERON	UBERON:0000955	male	PATO	PATO:0000384	35	year	UO	UO:0000036	adult organism	UBERON	UBERON:0007023	Participants and experiment overview	A00062435	Ages 25-44	Paradigm	Diagnostic Category
Child Mind Medical Practice and New York City area community	Homo sapiens	NCBITAXON	NCBITaxon:9606	brain	UBERON	UBERON:0000955	male	PATO	PATO:0000384	38	year	UO	UO:0000036	adult organism	UBERON	UBERON:0007023	Participants and experiment overview	A00062951	Ages 25-44	Paradigm	Diagnostic Category
Child Mind Medical Practice and New York City area community	Homo sapiens	NCBITAXON	NCBITaxon:9606	brain	UBERON	UBERON:0000955	male	PATO	PATO:0000384	40	year	UO	UO:0000036	adult organism	UBERON	UBERON:0007023	Participants and experiment overview	A00063029	Ages 25-44	Paradigm	Diagnostic Category
Child Mind Medical Practice and New York City area community	Homo sapiens	NCBITAXON	NCBITaxon:9606	brain	UBERON	UBERON:0000955	female	PATO	PATO:0000383	42	year	UO	UO:0000036	adult organism	UBERON	UBERON:0007023	Participants and experiment overview	A00062055	Ages 25-44	Paradigm	Diagnostic Category
Child Mind Medical Practice and New York City area community	Homo sapiens	NCBITAXON	NCBITaxon:9606	brain	UBERON	UBERON:0000955	male	PATO	PATO:0000384	44	year	UO	UO:0000036	adult organism	UBERON	UBERON:0007023	Participants and experiment overview	A00062279	Ages 25-44	Paradigm	Diagnostic Category
