# Supplementary material for: A resource for assessing information processing in the developing brain using EEG and eye tracking
Source: Sci Data. 2017 Apr 11;4:170040. doi: 10.1038/sdata.2017.40 (PMC5387929; doi:10.1038/sdata.2017.40)
Supplement: Supplementary file 1 [file sdata201740-isa1.zip › a_behaviour_Langer.txt]

Sample Name	Protocol REF	Assay Name	Raw Data File	Comment[Data Repository]	Comment[Data Record Accession]	Comment[Data Record URI]	Factor Value[age group]
A00053375	Behavioral/Cognitive Assessments	A00053375	doi:10.15387/FCP_INDI.MIPDB.phenopage	Functional Connectomes Project International Neuroimaging Data-Sharing Initiative	doi:10.15387/FCP_INDI.MIPDB.phenopage	http://dx.doi.org/10.15387/FCP_INDI.MIPDB.phenopage	Ages 6-9
A00053480	Behavioral/Cognitive Assessments	A00053480	doi:10.15387/FCP_INDI.MIPDB.phenopage	Functional Connectomes Project International Neuroimaging Data-Sharing Initiative	doi:10.15387/FCP_INDI.MIPDB.phenopage	http://dx.doi.org/10.15387/FCP_INDI.MIPDB.phenopage	Ages 6-9
A00054400	Behavioral/Cognitive Assessments	A00054400	doi:10.15387/FCP_INDI.MIPDB.phenopage	Functional Connectomes Project International Neuroimaging Data-Sharing Initiative	doi:10.15387/FCP_INDI.MIPDB.phenopage	http://dx.doi.org/10.15387/FCP_INDI.MIPDB.phenopage	Ages 6-9
A00054432	Behavioral/Cognitive Assessments	A00054432	doi:10.15387/FCP_INDI.MIPDB.phenopage	Functional Connectomes Project International Neuroimaging Data-Sharing Initiative	doi:10.15387/FCP_INDI.MIPDB.phenopage	http://dx.doi.org/10.15387/FCP_INDI.MIPDB.phenopage	Ages 6-9
A00054488	Behavioral/Cognitive Assessments	A00054488	doi:10.15387/FCP_INDI.MIPDB.phenopage	Functional Connectomes Project International Neuroimaging Data-Sharing Initiative	doi:10.15387/FCP_INDI.MIPDB.phenopage	http://dx.doi.org/10.15387/FCP_INDI.MIPDB.phenopage	Ages 6-9
A00054673	Behavioral/Cognitive Assessments	A00054673	doi:10.15387/FCP_INDI.MIPDB.phenopage	Functional Connectomes Project International Neuroimaging Data-Sharing Initiative	doi:10.15387/FCP_INDI.MIPDB.phenopage	http://dx.doi.org/10.15387/FCP_INDI.MIPDB.phenopage	Ages 6-9
A00054766	Behavioral/Cognitive Assessments	A00054766	doi:10.15387/FCP_INDI.MIPDB.phenopage	Functional Connectomes Project International Neuroimaging Data-Sharing Initiative	doi:10.15387/FCP_INDI.MIPDB.phenopage	http://dx.doi.org/10.15387/FCP_INDI.MIPDB.phenopage	Ages 6-9
A00054836	Behavioral/Cognitive Assessments	A00054836	doi:10.15387/FCP_INDI.MIPDB.phenopage	Functional Connectomes Project International Neuroimaging Data-Sharing Initiative	doi:10.15387/FCP_INDI.MIPDB.phenopage	http://dx.doi.org/10.15387/FCP_INDI.MIPDB.phenopage	Ages 6-9
A00054917	Behavioral/Cognitive Assessments	A00054917	doi:10.15387/FCP_INDI.MIPDB.phenopage	Functional Connectomes Project International Neuroimaging Data-Sharing Initiative	doi:10.15387/FCP_INDI.MIPDB.phenopage	http://dx.doi.org/10.15387/FCP_INDI.MIPDB.phenopage	Ages 6-9
A00055424	Behavioral/Cognitive Assessments	A00055424	doi:10.15387/FCP_INDI.MIPDB.phenopage	Functional Connectomes Project International Neuroimaging Data-Sharing Initiative	doi:10.15387/FCP_INDI.MIPDB.phenopage	http://dx.doi.org/10.15387/FCP_INDI.MIPDB.phenopage	Ages 6-9
A00055436	Behavioral/Cognitive Assessments	A00055436	doi:10.15387/FCP_INDI.MIPDB.phenopage	Functional Connectomes Project International Neuroimaging Data-Sharing Initiative	doi:10.15387/FCP_INDI.MIPDB.phenopage	http://dx.doi.org/10.15387/FCP_INDI.MIPDB.phenopage	Ages 6-9
A00059904	Behavioral/Cognitive Assessments	A00059904	doi:10.15387/FCP_INDI.MIPDB.phenopage	Functional Connectomes Project International Neuroimaging Data-Sharing Initiative	doi:10.15387/FCP_INDI.MIPDB.phenopage	http://dx.doi.org/10.15387/FCP_INDI.MIPDB.phenopage	Ages 6-9
A00053597	Behavioral/Cognitive Assessments	A00053597	doi:10.15387/FCP_INDI.MIPDB.phenopage	Functional Connectomes Project International Neuroimaging Data-Sharing Initiative	doi:10.15387/FCP_INDI.MIPDB.phenopage	http://dx.doi.org/10.15387/FCP_INDI.MIPDB.phenopage	Ages 6-9
A00054215	Behavioral/Cognitive Assessments	A00054215	doi:10.15387/FCP_INDI.MIPDB.phenopage	Functional Connectomes Project International Neuroimaging Data-Sharing Initiative	doi:10.15387/FCP_INDI.MIPDB.phenopage	http://dx.doi.org/10.15387/FCP_INDI.MIPDB.phenopage	Ages 6-9
A00054597	Behavioral/Cognitive Assessments	A00054597	doi:10.15387/FCP_INDI.MIPDB.phenopage	Functional Connectomes Project International Neuroimaging Data-Sharing Initiative	doi:10.15387/FCP_INDI.MIPDB.phenopage	http://dx.doi.org/10.15387/FCP_INDI.MIPDB.phenopage	Ages 6-9
A00054659	Behavioral/Cognitive Assessments	A00054659	doi:10.15387/FCP_INDI.MIPDB.phenopage	Functional Connectomes Project International Neuroimaging Data-Sharing Initiative	doi:10.15387/FCP_INDI.MIPDB.phenopage	http://dx.doi.org/10.15387/FCP_INDI.MIPDB.phenopage	Ages 6-9
A00054666	Behavioral/Cognitive Assessments	A00054666	doi:10.15387/FCP_INDI.MIPDB.phenopage	Functional Connectomes Project International Neuroimaging Data-Sharing Initiative	doi:10.15387/FCP_INDI.MIPDB.phenopage	http://dx.doi.org/10.15387/FCP_INDI.MIPDB.phenopage	Ages 6-9
A00054753	Behavioral/Cognitive Assessments	A00054753	doi:10.15387/FCP_INDI.MIPDB.phenopage	Functional Connectomes Project International Neuroimaging Data-Sharing Initiative	doi:10.15387/FCP_INDI.MIPDB.phenopage	http://dx.doi.org/10.15387/FCP_INDI.MIPDB.phenopage	Ages 6-9
A00055296	Behavioral/Cognitive Assessments	A00055296	doi:10.15387/FCP_INDI.MIPDB.phenopage	Functional Connectomes Project International Neuroimaging Data-Sharing Initiative	doi:10.15387/FCP_INDI.MIPDB.phenopage	http://dx.doi.org/10.15387/FCP_INDI.MIPDB.phenopage	Ages 6-9
A00055628	Behavioral/Cognitive Assessments	A00055628	doi:10.15387/FCP_INDI.MIPDB.phenopage	Functional Connectomes Project International Neuroimaging Data-Sharing Initiative	doi:10.15387/FCP_INDI.MIPDB.phenopage	http://dx.doi.org/10.15387/FCP_INDI.MIPDB.phenopage	Ages 6-9
A00055947	Behavioral/Cognitive Assessments	A00055947	doi:10.15387/FCP_INDI.MIPDB.phenopage	Functional Connectomes Project International Neuroimaging Data-Sharing Initiative	doi:10.15387/FCP_INDI.MIPDB.phenopage	http://dx.doi.org/10.15387/FCP_INDI.MIPDB.phenopage	Ages 6-9
A00056002	Behavioral/Cognitive Assessments	A00056002	doi:10.15387/FCP_INDI.MIPDB.phenopage	Functional Connectomes Project International Neuroimaging Data-Sharing Initiative	doi:10.15387/FCP_INDI.MIPDB.phenopage	http://dx.doi.org/10.15387/FCP_INDI.MIPDB.phenopage	Ages 6-9
A00056257	Behavioral/Cognitive Assessments	A00056257	doi:10.15387/FCP_INDI.MIPDB.phenopage	Functional Connectomes Project International Neuroimaging Data-Sharing Initiative	doi:10.15387/FCP_INDI.MIPDB.phenopage	http://dx.doi.org/10.15387/FCP_INDI.MIPDB.phenopage	Ages 6-9
A00056693	Behavioral/Cognitive Assessments	A00056693	doi:10.15387/FCP_INDI.MIPDB.phenopage	Functional Connectomes Project International Neuroimaging Data-Sharing Initiative	doi:10.15387/FCP_INDI.MIPDB.phenopage	http://dx.doi.org/10.15387/FCP_INDI.MIPDB.phenopage	Ages 6-9
A00051826	Behavioral/Cognitive Assessments	A00051826	doi:10.15387/FCP_INDI.MIPDB.phenopage	Functional Connectomes Project International Neuroimaging Data-Sharing Initiative	doi:10.15387/FCP_INDI.MIPDB.phenopage	http://dx.doi.org/10.15387/FCP_INDI.MIPDB.phenopage	Ages 10-11
A00053460	Behavioral/Cognitive Assessments	A00053460	doi:10.15387/FCP_INDI.MIPDB.phenopage	Functional Connectomes Project International Neuroimaging Data-Sharing Initiative	doi:10.15387/FCP_INDI.MIPDB.phenopage	http://dx.doi.org/10.15387/FCP_INDI.MIPDB.phenopage	Ages 10-11
A00054517	Behavioral/Cognitive Assessments	A00054517	doi:10.15387/FCP_INDI.MIPDB.phenopage	Functional Connectomes Project International Neuroimaging Data-Sharing Initiative	doi:10.15387/FCP_INDI.MIPDB.phenopage	http://dx.doi.org/10.15387/FCP_INDI.MIPDB.phenopage	Ages 10-11
A00054535	Behavioral/Cognitive Assessments	A00054535	doi:10.15387/FCP_INDI.MIPDB.phenopage	Functional Connectomes Project International Neuroimaging Data-Sharing Initiative	doi:10.15387/FCP_INDI.MIPDB.phenopage	http://dx.doi.org/10.15387/FCP_INDI.MIPDB.phenopage	Ages 10-11
A00054743	Behavioral/Cognitive Assessments	A00054743	doi:10.15387/FCP_INDI.MIPDB.phenopage	Functional Connectomes Project International Neuroimaging Data-Sharing Initiative	doi:10.15387/FCP_INDI.MIPDB.phenopage	http://dx.doi.org/10.15387/FCP_INDI.MIPDB.phenopage	Ages 10-11
A00055392	Behavioral/Cognitive Assessments	A00055392	doi:10.15387/FCP_INDI.MIPDB.phenopage	Functional Connectomes Project International Neuroimaging Data-Sharing Initiative	doi:10.15387/FCP_INDI.MIPDB.phenopage	http://dx.doi.org/10.15387/FCP_INDI.MIPDB.phenopage	Ages 10-11
A00055429	Behavioral/Cognitive Assessments	A00055429	doi:10.15387/FCP_INDI.MIPDB.phenopage	Functional Connectomes Project International Neuroimaging Data-Sharing Initiative	doi:10.15387/FCP_INDI.MIPDB.phenopage	http://dx.doi.org/10.15387/FCP_INDI.MIPDB.phenopage	Ages 10-11
A00055613	Behavioral/Cognitive Assessments	A00055613	doi:10.15387/FCP_INDI.MIPDB.phenopage	Functional Connectomes Project International Neuroimaging Data-Sharing Initiative	doi:10.15387/FCP_INDI.MIPDB.phenopage	http://dx.doi.org/10.15387/FCP_INDI.MIPDB.phenopage	Ages 10-11
A00055623	Behavioral/Cognitive Assessments	A00055623	doi:10.15387/FCP_INDI.MIPDB.phenopage	Functional Connectomes Project International Neuroimaging Data-Sharing Initiative	doi:10.15387/FCP_INDI.MIPDB.phenopage	http://dx.doi.org/10.15387/FCP_INDI.MIPDB.phenopage	Ages 10-11
A00055649	Behavioral/Cognitive Assessments	A00055649	doi:10.15387/FCP_INDI.MIPDB.phenopage	Functional Connectomes Project International Neuroimaging Data-Sharing Initiative	doi:10.15387/FCP_INDI.MIPDB.phenopage	http://dx.doi.org/10.15387/FCP_INDI.MIPDB.phenopage	Ages 10-11
A00055956	Behavioral/Cognitive Assessments	A00055956	doi:10.15387/FCP_INDI.MIPDB.phenopage	Functional Connectomes Project International Neuroimaging Data-Sharing Initiative	doi:10.15387/FCP_INDI.MIPDB.phenopage	http://dx.doi.org/10.15387/FCP_INDI.MIPDB.phenopage	Ages 10-11
A00056428	Behavioral/Cognitive Assessments	A00056428	doi:10.15387/FCP_INDI.MIPDB.phenopage	Functional Connectomes Project International Neuroimaging Data-Sharing Initiative	doi:10.15387/FCP_INDI.MIPDB.phenopage	http://dx.doi.org/10.15387/FCP_INDI.MIPDB.phenopage	Ages 10-11
A00058596	Behavioral/Cognitive Assessments	A00058596	doi:10.15387/FCP_INDI.MIPDB.phenopage	Functional Connectomes Project International Neuroimaging Data-Sharing Initiative	doi:10.15387/FCP_INDI.MIPDB.phenopage	http://dx.doi.org/10.15387/FCP_INDI.MIPDB.phenopage	Ages 10-11
A00052593	Behavioral/Cognitive Assessments	A00052593	doi:10.15387/FCP_INDI.MIPDB.phenopage	Functional Connectomes Project International Neuroimaging Data-Sharing Initiative	doi:10.15387/FCP_INDI.MIPDB.phenopage	http://dx.doi.org/10.15387/FCP_INDI.MIPDB.phenopage	Ages 10-11
A00054287	Behavioral/Cognitive Assessments	A00054287	doi:10.15387/FCP_INDI.MIPDB.phenopage	Functional Connectomes Project International Neuroimaging Data-Sharing Initiative	doi:10.15387/FCP_INDI.MIPDB.phenopage	http://dx.doi.org/10.15387/FCP_INDI.MIPDB.phenopage	Ages 10-11
A00054694	Behavioral/Cognitive Assessments	A00054694	doi:10.15387/FCP_INDI.MIPDB.phenopage	Functional Connectomes Project International Neuroimaging Data-Sharing Initiative	doi:10.15387/FCP_INDI.MIPDB.phenopage	http://dx.doi.org/10.15387/FCP_INDI.MIPDB.phenopage	Ages 10-11
A00054866	Behavioral/Cognitive Assessments	A00054866	doi:10.15387/FCP_INDI.MIPDB.phenopage	Functional Connectomes Project International Neuroimaging Data-Sharing Initiative	doi:10.15387/FCP_INDI.MIPDB.phenopage	http://dx.doi.org/10.15387/FCP_INDI.MIPDB.phenopage	Ages 10-11
A00054923	Behavioral/Cognitive Assessments	A00054923	doi:10.15387/FCP_INDI.MIPDB.phenopage	Functional Connectomes Project International Neuroimaging Data-Sharing Initiative	doi:10.15387/FCP_INDI.MIPDB.phenopage	http://dx.doi.org/10.15387/FCP_INDI.MIPDB.phenopage	Ages 10-11
A00055038	Behavioral/Cognitive Assessments	A00055038	doi:10.15387/FCP_INDI.MIPDB.phenopage	Functional Connectomes Project International Neuroimaging Data-Sharing Initiative	doi:10.15387/FCP_INDI.MIPDB.phenopage	http://dx.doi.org/10.15387/FCP_INDI.MIPDB.phenopage	Ages 10-11
A00055910	Behavioral/Cognitive Assessments	A00055910	doi:10.15387/FCP_INDI.MIPDB.phenopage	Functional Connectomes Project International Neuroimaging Data-Sharing Initiative	doi:10.15387/FCP_INDI.MIPDB.phenopage	http://dx.doi.org/10.15387/FCP_INDI.MIPDB.phenopage	Ages 10-11
A00056716	Behavioral/Cognitive Assessments	A00056716	doi:10.15387/FCP_INDI.MIPDB.phenopage	Functional Connectomes Project International Neuroimaging Data-Sharing Initiative	doi:10.15387/FCP_INDI.MIPDB.phenopage	http://dx.doi.org/10.15387/FCP_INDI.MIPDB.phenopage	Ages 10-11
A00051886	Behavioral/Cognitive Assessments	A00051886	doi:10.15387/FCP_INDI.MIPDB.phenopage	Functional Connectomes Project International Neuroimaging Data-Sharing Initiative	doi:10.15387/FCP_INDI.MIPDB.phenopage	http://dx.doi.org/10.15387/FCP_INDI.MIPDB.phenopage	Ages 12-13
A00051955	Behavioral/Cognitive Assessments	A00051955	doi:10.15387/FCP_INDI.MIPDB.phenopage	Functional Connectomes Project International Neuroimaging Data-Sharing Initiative	doi:10.15387/FCP_INDI.MIPDB.phenopage	http://dx.doi.org/10.15387/FCP_INDI.MIPDB.phenopage	Ages 12-13
A00053398	Behavioral/Cognitive Assessments	A00053398	doi:10.15387/FCP_INDI.MIPDB.phenopage	Functional Connectomes Project International Neuroimaging Data-Sharing Initiative	doi:10.15387/FCP_INDI.MIPDB.phenopage	http://dx.doi.org/10.15387/FCP_INDI.MIPDB.phenopage	Ages 12-13
A00053440	Behavioral/Cognitive Assessments	A00053440	doi:10.15387/FCP_INDI.MIPDB.phenopage	Functional Connectomes Project International Neuroimaging Data-Sharing Initiative	doi:10.15387/FCP_INDI.MIPDB.phenopage	http://dx.doi.org/10.15387/FCP_INDI.MIPDB.phenopage	Ages 12-13
A00053909	Behavioral/Cognitive Assessments	A00053909	doi:10.15387/FCP_INDI.MIPDB.phenopage	Functional Connectomes Project International Neuroimaging Data-Sharing Initiative	doi:10.15387/FCP_INDI.MIPDB.phenopage	http://dx.doi.org/10.15387/FCP_INDI.MIPDB.phenopage	Ages 12-13
A00054239	Behavioral/Cognitive Assessments	A00054239	doi:10.15387/FCP_INDI.MIPDB.phenopage	Functional Connectomes Project International Neuroimaging Data-Sharing Initiative	doi:10.15387/FCP_INDI.MIPDB.phenopage	http://dx.doi.org/10.15387/FCP_INDI.MIPDB.phenopage	Ages 12-13
A00054417	Behavioral/Cognitive Assessments	A00054417	doi:10.15387/FCP_INDI.MIPDB.phenopage	Functional Connectomes Project International Neuroimaging Data-Sharing Initiative	doi:10.15387/FCP_INDI.MIPDB.phenopage	http://dx.doi.org/10.15387/FCP_INDI.MIPDB.phenopage	Ages 12-13
A00055540	Behavioral/Cognitive Assessments	A00055540	doi:10.15387/FCP_INDI.MIPDB.phenopage	Functional Connectomes Project International Neuroimaging Data-Sharing Initiative	doi:10.15387/FCP_INDI.MIPDB.phenopage	http://dx.doi.org/10.15387/FCP_INDI.MIPDB.phenopage	Ages 12-13
A00055801	Behavioral/Cognitive Assessments	A00055801	doi:10.15387/FCP_INDI.MIPDB.phenopage	Functional Connectomes Project International Neuroimaging Data-Sharing Initiative	doi:10.15387/FCP_INDI.MIPDB.phenopage	http://dx.doi.org/10.15387/FCP_INDI.MIPDB.phenopage	Ages 12-13
A00057135	Behavioral/Cognitive Assessments	A00057135	doi:10.15387/FCP_INDI.MIPDB.phenopage	Functional Connectomes Project International Neuroimaging Data-Sharing Initiative	doi:10.15387/FCP_INDI.MIPDB.phenopage	http://dx.doi.org/10.15387/FCP_INDI.MIPDB.phenopage	Ages 12-13
A00057599	Behavioral/Cognitive Assessments	A00057599	doi:10.15387/FCP_INDI.MIPDB.phenopage	Functional Connectomes Project International Neuroimaging Data-Sharing Initiative	doi:10.15387/FCP_INDI.MIPDB.phenopage	http://dx.doi.org/10.15387/FCP_INDI.MIPDB.phenopage	Ages 12-13
A00054359	Behavioral/Cognitive Assessments	A00054359	doi:10.15387/FCP_INDI.MIPDB.phenopage	Functional Connectomes Project International Neuroimaging Data-Sharing Initiative	doi:10.15387/FCP_INDI.MIPDB.phenopage	http://dx.doi.org/10.15387/FCP_INDI.MIPDB.phenopage	Ages 12-13
A00054469	Behavioral/Cognitive Assessments	A00054469	doi:10.15387/FCP_INDI.MIPDB.phenopage	Functional Connectomes Project International Neuroimaging Data-Sharing Initiative	doi:10.15387/FCP_INDI.MIPDB.phenopage	http://dx.doi.org/10.15387/FCP_INDI.MIPDB.phenopage	Ages 12-13
A00054721	Behavioral/Cognitive Assessments	A00054721	doi:10.15387/FCP_INDI.MIPDB.phenopage	Functional Connectomes Project International Neuroimaging Data-Sharing Initiative	doi:10.15387/FCP_INDI.MIPDB.phenopage	http://dx.doi.org/10.15387/FCP_INDI.MIPDB.phenopage	Ages 12-13
A00054852	Behavioral/Cognitive Assessments	A00054852	doi:10.15387/FCP_INDI.MIPDB.phenopage	Functional Connectomes Project International Neuroimaging Data-Sharing Initiative	doi:10.15387/FCP_INDI.MIPDB.phenopage	http://dx.doi.org/10.15387/FCP_INDI.MIPDB.phenopage	Ages 12-13
A00054907	Behavioral/Cognitive Assessments	A00054907	doi:10.15387/FCP_INDI.MIPDB.phenopage	Functional Connectomes Project International Neuroimaging Data-Sharing Initiative	doi:10.15387/FCP_INDI.MIPDB.phenopage	http://dx.doi.org/10.15387/FCP_INDI.MIPDB.phenopage	Ages 12-13
A00055662	Behavioral/Cognitive Assessments	A00055662	doi:10.15387/FCP_INDI.MIPDB.phenopage	Functional Connectomes Project International Neuroimaging Data-Sharing Initiative	doi:10.15387/FCP_INDI.MIPDB.phenopage	http://dx.doi.org/10.15387/FCP_INDI.MIPDB.phenopage	Ages 12-13
A00055682	Behavioral/Cognitive Assessments	A00055682	doi:10.15387/FCP_INDI.MIPDB.phenopage	Functional Connectomes Project International Neuroimaging Data-Sharing Initiative	doi:10.15387/FCP_INDI.MIPDB.phenopage	http://dx.doi.org/10.15387/FCP_INDI.MIPDB.phenopage	Ages 12-13
A00055731	Behavioral/Cognitive Assessments	A00055731	doi:10.15387/FCP_INDI.MIPDB.phenopage	Functional Connectomes Project International Neuroimaging Data-Sharing Initiative	doi:10.15387/FCP_INDI.MIPDB.phenopage	http://dx.doi.org/10.15387/FCP_INDI.MIPDB.phenopage	Ages 12-13
A00055745	Behavioral/Cognitive Assessments	A00055745	doi:10.15387/FCP_INDI.MIPDB.phenopage	Functional Connectomes Project International Neuroimaging Data-Sharing Initiative	doi:10.15387/FCP_INDI.MIPDB.phenopage	http://dx.doi.org/10.15387/FCP_INDI.MIPDB.phenopage	Ages 12-13
A00055754	Behavioral/Cognitive Assessments	A00055754	doi:10.15387/FCP_INDI.MIPDB.phenopage	Functional Connectomes Project International Neuroimaging Data-Sharing Initiative	doi:10.15387/FCP_INDI.MIPDB.phenopage	http://dx.doi.org/10.15387/FCP_INDI.MIPDB.phenopage	Ages 12-13
A00059063	Behavioral/Cognitive Assessments	A00059063	doi:10.15387/FCP_INDI.MIPDB.phenopage	Functional Connectomes Project International Neuroimaging Data-Sharing Initiative	doi:10.15387/FCP_INDI.MIPDB.phenopage	http://dx.doi.org/10.15387/FCP_INDI.MIPDB.phenopage	Ages 12-13
A00054369	Behavioral/Cognitive Assessments	A00054369	doi:10.15387/FCP_INDI.MIPDB.phenopage	Functional Connectomes Project International Neuroimaging Data-Sharing Initiative	doi:10.15387/FCP_INDI.MIPDB.phenopage	http://dx.doi.org/10.15387/FCP_INDI.MIPDB.phenopage	Ages 14-17
A00054817	Behavioral/Cognitive Assessments	A00054817	doi:10.15387/FCP_INDI.MIPDB.phenopage	Functional Connectomes Project International Neuroimaging Data-Sharing Initiative	doi:10.15387/FCP_INDI.MIPDB.phenopage	http://dx.doi.org/10.15387/FCP_INDI.MIPDB.phenopage	Ages 14-17
A00055055	Behavioral/Cognitive Assessments	A00055055	doi:10.15387/FCP_INDI.MIPDB.phenopage	Functional Connectomes Project International Neuroimaging Data-Sharing Initiative	doi:10.15387/FCP_INDI.MIPDB.phenopage	http://dx.doi.org/10.15387/FCP_INDI.MIPDB.phenopage	Ages 14-17
A00055077	Behavioral/Cognitive Assessments	A00055077	doi:10.15387/FCP_INDI.MIPDB.phenopage	Functional Connectomes Project International Neuroimaging Data-Sharing Initiative	doi:10.15387/FCP_INDI.MIPDB.phenopage	http://dx.doi.org/10.15387/FCP_INDI.MIPDB.phenopage	Ages 14-17
A00056054	Behavioral/Cognitive Assessments	A00056054	doi:10.15387/FCP_INDI.MIPDB.phenopage	Functional Connectomes Project International Neuroimaging Data-Sharing Initiative	doi:10.15387/FCP_INDI.MIPDB.phenopage	http://dx.doi.org/10.15387/FCP_INDI.MIPDB.phenopage	Ages 14-17
A00056116	Behavioral/Cognitive Assessments	A00056116	doi:10.15387/FCP_INDI.MIPDB.phenopage	Functional Connectomes Project International Neuroimaging Data-Sharing Initiative	doi:10.15387/FCP_INDI.MIPDB.phenopage	http://dx.doi.org/10.15387/FCP_INDI.MIPDB.phenopage	Ages 14-17
A00056723	Behavioral/Cognitive Assessments	A00056723	doi:10.15387/FCP_INDI.MIPDB.phenopage	Functional Connectomes Project International Neuroimaging Data-Sharing Initiative	doi:10.15387/FCP_INDI.MIPDB.phenopage	http://dx.doi.org/10.15387/FCP_INDI.MIPDB.phenopage	Ages 14-17
A00057630	Behavioral/Cognitive Assessments	A00057630	doi:10.15387/FCP_INDI.MIPDB.phenopage	Functional Connectomes Project International Neuroimaging Data-Sharing Initiative	doi:10.15387/FCP_INDI.MIPDB.phenopage	http://dx.doi.org/10.15387/FCP_INDI.MIPDB.phenopage	Ages 14-17
A00055085	Behavioral/Cognitive Assessments	A00055085	doi:10.15387/FCP_INDI.MIPDB.phenopage	Functional Connectomes Project International Neuroimaging Data-Sharing Initiative	doi:10.15387/FCP_INDI.MIPDB.phenopage	http://dx.doi.org/10.15387/FCP_INDI.MIPDB.phenopage	Ages 14-17
A00055103	Behavioral/Cognitive Assessments	A00055103	doi:10.15387/FCP_INDI.MIPDB.phenopage	Functional Connectomes Project International Neuroimaging Data-Sharing Initiative	doi:10.15387/FCP_INDI.MIPDB.phenopage	http://dx.doi.org/10.15387/FCP_INDI.MIPDB.phenopage	Ages 14-17
A00055837	Behavioral/Cognitive Assessments	A00055837	doi:10.15387/FCP_INDI.MIPDB.phenopage	Functional Connectomes Project International Neuroimaging Data-Sharing Initiative	doi:10.15387/FCP_INDI.MIPDB.phenopage	http://dx.doi.org/10.15387/FCP_INDI.MIPDB.phenopage	Ages 14-17
A00055923	Behavioral/Cognitive Assessments	A00055923	doi:10.15387/FCP_INDI.MIPDB.phenopage	Functional Connectomes Project International Neuroimaging Data-Sharing Initiative	doi:10.15387/FCP_INDI.MIPDB.phenopage	http://dx.doi.org/10.15387/FCP_INDI.MIPDB.phenopage	Ages 14-17
A00056166	Behavioral/Cognitive Assessments	A00056166	doi:10.15387/FCP_INDI.MIPDB.phenopage	Functional Connectomes Project International Neuroimaging Data-Sharing Initiative	doi:10.15387/FCP_INDI.MIPDB.phenopage	http://dx.doi.org/10.15387/FCP_INDI.MIPDB.phenopage	Ages 14-17
A00056913	Behavioral/Cognitive Assessments	A00056913	doi:10.15387/FCP_INDI.MIPDB.phenopage	Functional Connectomes Project International Neuroimaging Data-Sharing Initiative	doi:10.15387/FCP_INDI.MIPDB.phenopage	http://dx.doi.org/10.15387/FCP_INDI.MIPDB.phenopage	Ages 14-17
A00056990	Behavioral/Cognitive Assessments	A00056990	doi:10.15387/FCP_INDI.MIPDB.phenopage	Functional Connectomes Project International Neuroimaging Data-Sharing Initiative	doi:10.15387/FCP_INDI.MIPDB.phenopage	http://dx.doi.org/10.15387/FCP_INDI.MIPDB.phenopage	Ages 14-17
A00059578	Behavioral/Cognitive Assessments	A00059578	doi:10.15387/FCP_INDI.MIPDB.phenopage	Functional Connectomes Project International Neuroimaging Data-Sharing Initiative	doi:10.15387/FCP_INDI.MIPDB.phenopage	http://dx.doi.org/10.15387/FCP_INDI.MIPDB.phenopage	Ages 14-17
A00054647	Behavioral/Cognitive Assessments	A00054647	doi:10.15387/FCP_INDI.MIPDB.phenopage	Functional Connectomes Project International Neuroimaging Data-Sharing Initiative	doi:10.15387/FCP_INDI.MIPDB.phenopage	http://dx.doi.org/10.15387/FCP_INDI.MIPDB.phenopage	Ages 14-17
A00054894	Behavioral/Cognitive Assessments	A00054894	doi:10.15387/FCP_INDI.MIPDB.phenopage	Functional Connectomes Project International Neuroimaging Data-Sharing Initiative	doi:10.15387/FCP_INDI.MIPDB.phenopage	http://dx.doi.org/10.15387/FCP_INDI.MIPDB.phenopage	Ages 14-17
A00055024	Behavioral/Cognitive Assessments	A00055024	doi:10.15387/FCP_INDI.MIPDB.phenopage	Functional Connectomes Project International Neuroimaging Data-Sharing Initiative	doi:10.15387/FCP_INDI.MIPDB.phenopage	http://dx.doi.org/10.15387/FCP_INDI.MIPDB.phenopage	Ages 14-17
A00055486	Behavioral/Cognitive Assessments	A00055486	doi:10.15387/FCP_INDI.MIPDB.phenopage	Functional Connectomes Project International Neuroimaging Data-Sharing Initiative	doi:10.15387/FCP_INDI.MIPDB.phenopage	http://dx.doi.org/10.15387/FCP_INDI.MIPDB.phenopage	Ages 14-17
A00055893	Behavioral/Cognitive Assessments	A00055893	doi:10.15387/FCP_INDI.MIPDB.phenopage	Functional Connectomes Project International Neuroimaging Data-Sharing Initiative	doi:10.15387/FCP_INDI.MIPDB.phenopage	http://dx.doi.org/10.15387/FCP_INDI.MIPDB.phenopage	Ages 14-17
A00056733	Behavioral/Cognitive Assessments	A00056733	doi:10.15387/FCP_INDI.MIPDB.phenopage	Functional Connectomes Project International Neuroimaging Data-Sharing Initiative	doi:10.15387/FCP_INDI.MIPDB.phenopage	http://dx.doi.org/10.15387/FCP_INDI.MIPDB.phenopage	Ages 14-17
A00054623	Behavioral/Cognitive Assessments	A00054623	doi:10.15387/FCP_INDI.MIPDB.phenopage	Functional Connectomes Project International Neuroimaging Data-Sharing Initiative	doi:10.15387/FCP_INDI.MIPDB.phenopage	http://dx.doi.org/10.15387/FCP_INDI.MIPDB.phenopage	Ages 14-17
A00055865	Behavioral/Cognitive Assessments	A00055865	doi:10.15387/FCP_INDI.MIPDB.phenopage	Functional Connectomes Project International Neuroimaging Data-Sharing Initiative	doi:10.15387/FCP_INDI.MIPDB.phenopage	http://dx.doi.org/10.15387/FCP_INDI.MIPDB.phenopage	Ages 14-17
A00056158	Behavioral/Cognitive Assessments	A00056158	doi:10.15387/FCP_INDI.MIPDB.phenopage	Functional Connectomes Project International Neuroimaging Data-Sharing Initiative	doi:10.15387/FCP_INDI.MIPDB.phenopage	http://dx.doi.org/10.15387/FCP_INDI.MIPDB.phenopage	Ages 14-17
A00056762	Behavioral/Cognitive Assessments	A00056762	doi:10.15387/FCP_INDI.MIPDB.phenopage	Functional Connectomes Project International Neuroimaging Data-Sharing Initiative	doi:10.15387/FCP_INDI.MIPDB.phenopage	http://dx.doi.org/10.15387/FCP_INDI.MIPDB.phenopage	Ages 14-17
A00054387	Behavioral/Cognitive Assessments	A00054387	doi:10.15387/FCP_INDI.MIPDB.phenopage	Functional Connectomes Project International Neuroimaging Data-Sharing Initiative	doi:10.15387/FCP_INDI.MIPDB.phenopage	http://dx.doi.org/10.15387/FCP_INDI.MIPDB.phenopage	Ages 18-24
A00054930	Behavioral/Cognitive Assessments	A00054930	doi:10.15387/FCP_INDI.MIPDB.phenopage	Functional Connectomes Project International Neuroimaging Data-Sharing Initiative	doi:10.15387/FCP_INDI.MIPDB.phenopage	http://dx.doi.org/10.15387/FCP_INDI.MIPDB.phenopage	Ages 18-24
A00055065	Behavioral/Cognitive Assessments	A00055065	doi:10.15387/FCP_INDI.MIPDB.phenopage	Functional Connectomes Project International Neuroimaging Data-Sharing Initiative	doi:10.15387/FCP_INDI.MIPDB.phenopage	http://dx.doi.org/10.15387/FCP_INDI.MIPDB.phenopage	Ages 18-24
A00054207	Behavioral/Cognitive Assessments	A00054207	doi:10.15387/FCP_INDI.MIPDB.phenopage	Functional Connectomes Project International Neuroimaging Data-Sharing Initiative	doi:10.15387/FCP_INDI.MIPDB.phenopage	http://dx.doi.org/10.15387/FCP_INDI.MIPDB.phenopage	Ages 18-24
A00054039	Behavioral/Cognitive Assessments	A00054039	doi:10.15387/FCP_INDI.MIPDB.phenopage	Functional Connectomes Project International Neuroimaging Data-Sharing Initiative	doi:10.15387/FCP_INDI.MIPDB.phenopage	http://dx.doi.org/10.15387/FCP_INDI.MIPDB.phenopage	Ages 18-24
A00054122	Behavioral/Cognitive Assessments	A00054122	doi:10.15387/FCP_INDI.MIPDB.phenopage	Functional Connectomes Project International Neuroimaging Data-Sharing Initiative	doi:10.15387/FCP_INDI.MIPDB.phenopage	http://dx.doi.org/10.15387/FCP_INDI.MIPDB.phenopage	Ages 18-24
A00057092	Behavioral/Cognitive Assessments	A00057092	doi:10.15387/FCP_INDI.MIPDB.phenopage	Functional Connectomes Project International Neuroimaging Data-Sharing Initiative	doi:10.15387/FCP_INDI.MIPDB.phenopage	http://dx.doi.org/10.15387/FCP_INDI.MIPDB.phenopage	Ages 18-24
A00062919	Behavioral/Cognitive Assessments	A00062919	doi:10.15387/FCP_INDI.MIPDB.phenopage	Functional Connectomes Project International Neuroimaging Data-Sharing Initiative	doi:10.15387/FCP_INDI.MIPDB.phenopage	http://dx.doi.org/10.15387/FCP_INDI.MIPDB.phenopage	Ages 18-24
A00056640	Behavioral/Cognitive Assessments	A00056640	doi:10.15387/FCP_INDI.MIPDB.phenopage	Functional Connectomes Project International Neuroimaging Data-Sharing Initiative	doi:10.15387/FCP_INDI.MIPDB.phenopage	http://dx.doi.org/10.15387/FCP_INDI.MIPDB.phenopage	Ages 18-24
A00058775	Behavioral/Cognitive Assessments	A00058775	doi:10.15387/FCP_INDI.MIPDB.phenopage	Functional Connectomes Project International Neuroimaging Data-Sharing Initiative	doi:10.15387/FCP_INDI.MIPDB.phenopage	http://dx.doi.org/10.15387/FCP_INDI.MIPDB.phenopage	Ages 18-24
A00059083	Behavioral/Cognitive Assessments	A00059083	doi:10.15387/FCP_INDI.MIPDB.phenopage	Functional Connectomes Project International Neuroimaging Data-Sharing Initiative	doi:10.15387/FCP_INDI.MIPDB.phenopage	http://dx.doi.org/10.15387/FCP_INDI.MIPDB.phenopage	Ages 18-24
A00063051	Behavioral/Cognitive Assessments	A00063051	doi:10.15387/FCP_INDI.MIPDB.phenopage	Functional Connectomes Project International Neuroimaging Data-Sharing Initiative	doi:10.15387/FCP_INDI.MIPDB.phenopage	http://dx.doi.org/10.15387/FCP_INDI.MIPDB.phenopage	Ages 18-24
A00053990	Behavioral/Cognitive Assessments	A00053990	doi:10.15387/FCP_INDI.MIPDB.phenopage	Functional Connectomes Project International Neuroimaging Data-Sharing Initiative	doi:10.15387/FCP_INDI.MIPDB.phenopage	http://dx.doi.org/10.15387/FCP_INDI.MIPDB.phenopage	Ages 18-24
A00054023	Behavioral/Cognitive Assessments	A00054023	doi:10.15387/FCP_INDI.MIPDB.phenopage	Functional Connectomes Project International Neuroimaging Data-Sharing Initiative	doi:10.15387/FCP_INDI.MIPDB.phenopage	http://dx.doi.org/10.15387/FCP_INDI.MIPDB.phenopage	Ages 18-24
A00056604	Behavioral/Cognitive Assessments	A00056604	doi:10.15387/FCP_INDI.MIPDB.phenopage	Functional Connectomes Project International Neuroimaging Data-Sharing Initiative	doi:10.15387/FCP_INDI.MIPDB.phenopage	http://dx.doi.org/10.15387/FCP_INDI.MIPDB.phenopage	Ages 18-24
A00063117	Behavioral/Cognitive Assessments	A00063117	doi:10.15387/FCP_INDI.MIPDB.phenopage	Functional Connectomes Project International Neuroimaging Data-Sharing Initiative	doi:10.15387/FCP_INDI.MIPDB.phenopage	http://dx.doi.org/10.15387/FCP_INDI.MIPDB.phenopage	Ages 18-24
A00062219	Behavioral/Cognitive Assessments	A00062219	doi:10.15387/FCP_INDI.MIPDB.phenopage	Functional Connectomes Project International Neuroimaging Data-Sharing Initiative	doi:10.15387/FCP_INDI.MIPDB.phenopage	http://dx.doi.org/10.15387/FCP_INDI.MIPDB.phenopage	Ages 25-44
A00062408	Behavioral/Cognitive Assessments	A00062408	doi:10.15387/FCP_INDI.MIPDB.phenopage	Functional Connectomes Project International Neuroimaging Data-Sharing Initiative	doi:10.15387/FCP_INDI.MIPDB.phenopage	http://dx.doi.org/10.15387/FCP_INDI.MIPDB.phenopage	Ages 25-44
A00062842	Behavioral/Cognitive Assessments	A00062842	doi:10.15387/FCP_INDI.MIPDB.phenopage	Functional Connectomes Project International Neuroimaging Data-Sharing Initiative	doi:10.15387/FCP_INDI.MIPDB.phenopage	http://dx.doi.org/10.15387/FCP_INDI.MIPDB.phenopage	Ages 25-44
A00062453	Behavioral/Cognitive Assessments	A00062453	doi:10.15387/FCP_INDI.MIPDB.phenopage	Functional Connectomes Project International Neuroimaging Data-Sharing Initiative	doi:10.15387/FCP_INDI.MIPDB.phenopage	http://dx.doi.org/10.15387/FCP_INDI.MIPDB.phenopage	Ages 25-44
A00062329	Behavioral/Cognitive Assessments	A00062329	doi:10.15387/FCP_INDI.MIPDB.phenopage	Functional Connectomes Project International Neuroimaging Data-Sharing Initiative	doi:10.15387/FCP_INDI.MIPDB.phenopage	http://dx.doi.org/10.15387/FCP_INDI.MIPDB.phenopage	Ages 25-44
A00063558	Behavioral/Cognitive Assessments	A00063558	doi:10.15387/FCP_INDI.MIPDB.phenopage	Functional Connectomes Project International Neuroimaging Data-Sharing Initiative	doi:10.15387/FCP_INDI.MIPDB.phenopage	http://dx.doi.org/10.15387/FCP_INDI.MIPDB.phenopage	Ages 25-44
A00062165	Behavioral/Cognitive Assessments	A00062165	doi:10.15387/FCP_INDI.MIPDB.phenopage	Functional Connectomes Project International Neuroimaging Data-Sharing Initiative	doi:10.15387/FCP_INDI.MIPDB.phenopage	http://dx.doi.org/10.15387/FCP_INDI.MIPDB.phenopage	Ages 25-44
A00062125	Behavioral/Cognitive Assessments	A00062125	doi:10.15387/FCP_INDI.MIPDB.phenopage	Functional Connectomes Project International Neuroimaging Data-Sharing Initiative	doi:10.15387/FCP_INDI.MIPDB.phenopage	http://dx.doi.org/10.15387/FCP_INDI.MIPDB.phenopage	Ages 25-44
A00062578	Behavioral/Cognitive Assessments	A00062578	doi:10.15387/FCP_INDI.MIPDB.phenopage	Functional Connectomes Project International Neuroimaging Data-Sharing Initiative	doi:10.15387/FCP_INDI.MIPDB.phenopage	http://dx.doi.org/10.15387/FCP_INDI.MIPDB.phenopage	Ages 25-44
A00062704	Behavioral/Cognitive Assessments	A00062704	doi:10.15387/FCP_INDI.MIPDB.phenopage	Functional Connectomes Project International Neuroimaging Data-Sharing Initiative	doi:10.15387/FCP_INDI.MIPDB.phenopage	http://dx.doi.org/10.15387/FCP_INDI.MIPDB.phenopage	Ages 25-44
A00063377	Behavioral/Cognitive Assessments	A00063377	doi:10.15387/FCP_INDI.MIPDB.phenopage	Functional Connectomes Project International Neuroimaging Data-Sharing Initiative	doi:10.15387/FCP_INDI.MIPDB.phenopage	http://dx.doi.org/10.15387/FCP_INDI.MIPDB.phenopage	Ages 25-44
A00062029	Behavioral/Cognitive Assessments	A00062029	doi:10.15387/FCP_INDI.MIPDB.phenopage	Functional Connectomes Project International Neuroimaging Data-Sharing Initiative	doi:10.15387/FCP_INDI.MIPDB.phenopage	http://dx.doi.org/10.15387/FCP_INDI.MIPDB.phenopage	Ages 25-44
A00062435	Behavioral/Cognitive Assessments	A00062435	doi:10.15387/FCP_INDI.MIPDB.phenopage	Functional Connectomes Project International Neuroimaging Data-Sharing Initiative	doi:10.15387/FCP_INDI.MIPDB.phenopage	http://dx.doi.org/10.15387/FCP_INDI.MIPDB.phenopage	Ages 25-44
A00062951	Behavioral/Cognitive Assessments	A00062951	doi:10.15387/FCP_INDI.MIPDB.phenopage	Functional Connectomes Project International Neuroimaging Data-Sharing Initiative	doi:10.15387/FCP_INDI.MIPDB.phenopage	http://dx.doi.org/10.15387/FCP_INDI.MIPDB.phenopage	Ages 25-44
A00063029	Behavioral/Cognitive Assessments	A00063029	doi:10.15387/FCP_INDI.MIPDB.phenopage	Functional Connectomes Project International Neuroimaging Data-Sharing Initiative	doi:10.15387/FCP_INDI.MIPDB.phenopage	http://dx.doi.org/10.15387/FCP_INDI.MIPDB.phenopage	Ages 25-44
A00062055	Behavioral/Cognitive Assessments	A00062055	doi:10.15387/FCP_INDI.MIPDB.phenopage	Functional Connectomes Project International Neuroimaging Data-Sharing Initiative	doi:10.15387/FCP_INDI.MIPDB.phenopage	http://dx.doi.org/10.15387/FCP_INDI.MIPDB.phenopage	Ages 25-44
A00062279	Behavioral/Cognitive Assessments	A00062279	doi:10.15387/FCP_INDI.MIPDB.phenopage	Functional Connectomes Project International Neuroimaging Data-Sharing Initiative	doi:10.15387/FCP_INDI.MIPDB.phenopage	http://dx.doi.org/10.15387/FCP_INDI.MIPDB.phenopage	Ages 25-44
